# Supplementary material for: Transmembrane Helices 7 and 8 Confer Aggregation Sensitivity to the Cystic Fibrosis Transmembrane Conductance Regulator
Source: Int J Mol Sci. 2023 Oct 30;24(21):15741. doi: 10.3390/ijms242115741 (PMC10648718; doi:10.3390/ijms242115741)
Supplement: Supplementary file 1 [file ijms-24-15741-s001.zip]

Archive with 1 entries (1 files):
- ijms-2619896-supplementary.pdf
